# Supplementary material for: Mapping the Seattle Angina Questionnaire to EQ-5D-5L in patients with coronary heart disease
Source: Health Qual Life Outcomes. 2023 Jul 3;21:64. doi: 10.1186/s12955-023-02151-9 (PMC10318834; doi:10.1186/s12955-023-02151-9)
Supplement: Supplementary file 1 — Supplementary Material 1 [file 12955_2023_2151_MOESM1_ESM.do]

// a=-0.391; b=.955498

gen yhat_bm_PM_ub=.0532711*saq_pl+.0149553*saq_as+.0192109*saq_af+.0194621*saq_ts+.1023167*saq_dp-13.98072
gen yhat_bm_p=1-1/(1+exp(yhat_bm_PM_ub))
gen yhat_bm_C1_mu=exp(.0379224*saq_pl+.0042263*saq_as+.0061383*saq_af+.0061717*saq_ts+.0139593*saq_dp-1.598245)/(1+exp(.0379224*saq_pl+.0042263*saq_as+.0061383*saq_af+.0061717*saq_ts+.0139593*saq_dp-1.598245))*(.955498--0.391)-0.391
gen yhat_bm=yhat_bm_p+(1-yhat_bm_p)*yhat_bm_C1_mu
sum yhat_bm
